# Supplementary material for: MicroRNA Expression Profiles and Breast Cancer Chemotherapy
Source: Int J Mol Sci. 2021 Oct 6;22(19):10812. doi: 10.3390/ijms221910812 (PMC8509379; doi:10.3390/ijms221910812)
Supplement: Supplementary file 1 [file ijms-22-10812-s001.zip]

Archive with 1 entries (1 files):
- ijms-1395289-supplementary.pdf
